# Supplementary material for: Genetic and Neurodevelopmental Markers in Schizophrenia-Spectrum Disorders: Analysis of the Combined Role of the CNR1 Gene and Dermatoglyphics
Source: Biomedicines. 2024 Oct 7;12(10):2270. doi: 10.3390/biomedicines12102270 (PMC11505170; doi:10.3390/biomedicines12102270)
Supplement: Supplementary file 1 [file biomedicines-12-02270-s001.zip]

Archive with 1 entries (1 files):
- biomedicines-3019328-supplementary.pdf
